# Supplementary material for: Zinc Oxide Nanoparticles Alleviate Salt Stress in Cotton (Gossypium hirsutum L.) by Adjusting Na+/K+ Ratio and Antioxidative Ability
Source: Life (Basel). 2024 May 7;14(5):595. doi: 10.3390/life14050595 (PMC11121869; doi:10.3390/life14050595)
Supplement: Supplementary file 1 [file life-14-00595-s001.zip]

Archive with 1 entries (1 files):
- life-2983713-supplementary.pdf
